# Supplementary material for: Three-dimensional kinematics of the craniocervical junction of Cavalier King Charles Spaniels compared to Chihuahuas and Labrador retrievers
Source: PLoS One. 2023 Jan 17;18(1):e0278665. doi: 10.1371/journal.pone.0278665 (PMC9844835; doi:10.1371/journal.pone.0278665)
Supplement: S1 File — (ZIP) [file pone.0278665.s011.zip]

Archive with 10 entries (10 files):
- S10_video.mp4
- S1_video.mp4
- S2_video.mp4
- S3_video.mp4
- S4_video.mp4
- S5_video.mp4
- S6_video.mp4
- S7_video.mp4
- S8_video.mp4
- S9_video.mp4
